# Supplementary material for: The DEPTQ+ Experiment: Leveling the DEPT Signal Intensities and Clean Spectral Editing for Determining CHn Multiplicities
Source: Molecules. 2021 Jun 8;26(12):3490. doi: 10.3390/molecules26123490 (PMC8228129; doi:10.3390/molecules26123490)
Supplement: Supplementary file 1 [file molecules-26-03490-s001.zip]

Archive with 1 entries (1 files):
- molecules-1231661-supplementary.pdf
